# Supplementary material for: KAT8-mediated H4K16ac is essential for sustaining trophoblast self-renewal and proliferation via regulating CDX2
Source: Nat Commun. 2024 Jul 3;15:5602. doi: 10.1038/s41467-024-49930-6 (PMC11222414; doi:10.1038/s41467-024-49930-6)
Supplement: Supplementary file 4 — Source Data [file 41467_2024_49930_MOESM4_ESM.xlsx]

## Sheet: Fig. 2
Fig.2d							Fig.2i
H4K16ac			Ki67				Cdx2			Elf5			Ly6a			Eomes
Kat8f/f	Kat8d/d		Kat8f/f	Kat8d/d			Kat8f/f	Kat8d/d		Kat8f/f	Kat8d/d		Kat8f/f	Kat8d/d		Kat8f/f	Kat8d/d
0.961029	0.0909103		1.08001	0.265237			0.923191	0.0820854		0.923191	0.0820854		0.920465	0.212913		1.01309	0.084269
0.969164	0.087787		1.06597	0.263047			1.04742	0.0803776		1.04742	0.0803776		1.05227	0.220585		1.02796	0.085957
1.06981	0.0960468		0.854014	0.323643			1.02939	0.093558		1.02939	0.093558		1.02727	0.215433		0.958948	0.081367

## Sheet: Fig. 3
Fig.3C							Fig.3G
CDX2			EOMES				H4K16ac
Kat8f/f	Kat8d/d		Kat8f/f	Kat8d/d			Kat8f/f	Kat8d/d	Kat8f/f+WT	Kat8d/d+E350Q
1.0457	0.326925		1.04772	0.260822			0.801779	0.084408	0.651789	0.131555
1.00997	0.146606		0.967195	0.203103			1.00451	0.084998	0.59048	0.141426
0.944324	0.19724		0.985084	0.159984			1.19371	0.111051	0.623435	0.088123
							Ki67
							Kat8f/f	Kat8d/d	Kat8f/f+WT	Kat8d/d+E350Q
							0.832399	0.266038	0.69461	0.30054
							1.01859	0.149726	0.815279	0.22718
							1.14901	0.263207	0.639938	0.106337
							CDX2
							Kat8f/f	Kat8d/d	Kat8f/f+WT	Kat8d/d+E350Q
							0.863948	0.068766	0.706546	0.166568
							0.894597	0.11465	1.09202	0.121322
							1.24145	0.048971	0.798433	0.034234
							EOMES
							Kat8f/f	Kat8d/d	Kat8f/f+WT	Kat8d/d+E350Q
							1.01747	0.106922	0.596189	0.023261
							1.04752	0.041081	0.560666	0.086044
							0.935011	0.151473	0.692731	0.158237

## Sheet: Fig. 4
Fig.4i
	Kat8f/f			Kat8d/d			Kat8f/f+CDX2
D1	5000	5000	5000	5000	5000	5000	5000	5000	5000
D2	37500	30000	45000	35000	32500	30000	42500	47500	50000
D3	125000	132500	137500	60000	42500	30000	130000	107500	105000
D4	242500	332500	290000	97500	62500	52500	188500	106000	153500
D5	417500	380000	432500	57500	72500	52500	225000	162500	205000
Fig.4k
CDX2				EOMES				pH3
Kat8f/f	Kat8d/d	Kat8d/d+CDX2		Kat8f/f	Kat8d/d	Kat8d/d+CDX2		Kat8f/f	Kat8d/d	Kat8d/d+CDX2
1.00178	0.222844	1.27942		1.09009	0.12094	0.590707		1.19126	0.149425	0.504828
0.886133	0.246348	0.990059		1.04131	0.179063	0.708333		0.846897	0.358391	0.758621
1.11208	0.266491	0.879114		0.868594	0.168519	0.542137		0.761839	0.234483	0.598161
Fig.4m
Ly6a				Elf5				Eomes
Kat8f/f	Kat8d/d	Kat8d/d+CDX2		Kat8f/f	Kat8d/d	Kat8d/d+CDX2		Kat8f/f	Kat8d/d	Kat8d/d+CDX2
0.94574	0.270207	1.55935		0.999193	0.114161	0.581352		0.846483	0.384642	0.824839
1.05306	0.26623	1.88536		0.9596	0.134579	0.52565		1.03681	0.317298	0.802414
1.0012	0.25765	1.525		1.04121	0.127683	0.546112		1.1167	0.385457	0.793331

## Sheet: Fig. 5
Fig.5d
CDX2				H4K16ac
Kat8f/f	Kat8d/d	Kat8d/d+EX527		Kat8f/f	Kat8d/d	Kat8d/d+EX527
0.980587	0.106609	0.724037		0.984684	0.186583	0.347118
1.21621	0.180265	0.814961		0.992444	0.164227	0.443263
0.803206	0.180138	0.607684		1.02287	0.096885	0.47243
Fig.5g
E6.5				E7.5				E8.5
Kat8f/f	Kat8d/d	Kat8d/d+EX527		Kat8f/f	Kat8d/d	Kat8d/d+EX527		Kat8f/f	Kat8d/d	Kat8d/d+EX527
47	0	24		60	0	54		685	0	437
60	0	16		75	0	45		559	0	402
53	0	20		70	0	38		641	0
53	0	15		65	0	47		589	0
65	0	16		63	0	30		602	0

## Sheet: Fig. 6
Fig.6f
		shNC			shKAT8
D1		12153	5263	13200	7242	8050	16010
D2		19123	21632	26006	5063	14120	8036
D3		37063	39096	40162	15052	17523	19065
D4		75120	53000	64633	19523	19000	10200
Fig.6h
Day(s)	shNC+vectoc			shKAT8+vector			shKAT8+CDX2
1	1190	1250	1300	1200	1290	1195	1160	1170	1180
2	1675	1456	1600	1400	1342	1280	1060	1310	1450
3	2560	2345	2785	1495	1524	1586	1856	1963	2017
4	3900	4115	4380	1603	1645	1633	2756	2850	2931

## Sheet: Fig. 7
Fig.7c							Fig.7g
KAT8			H4K16ac				KAT8			H4K16ac			CDX2
Con	RPL		Con	RPL			Con	RPL		Con	RPL		Con	RPL
0.374035	0.703745		0.636827	0.27546			0.309436	0.582202		0.782965	0.5892		37.2	0
1.84895	0.58915		0.915851	0.408287			1.52962	0.487398		1.36802	0.801878		26.8	0
1.54355	0.367446		3.79085	0.245044			1.27696	0.303985		1.13076	0.49086		23.3	0
1.18855	0.272432		3.03181	0.289269			0.983273	0.22538		1.00858	0.120608
1.31553	0.446469		2.12965	0.182919			1.08832	0.36936		1.05808	0.161948
0.981987	0.349888		4.07046	0.220147			0.812388	0.289459		0.6516	0.249543
0.917672	0.387413		0.837597	0.444471
1.22453	0.285189		0.294515	0.645085
0.943705	0.213556		2.34509	0.0659043
1.38706	0.458525		0.326971	0.408395
1.264	0.196856		1.56535	0.151097
1.32123	0.445194		3.00266	0.327493
1.52566	0.863073		0.368112	0.234316
1.49348	0.420918		0.351332	0.564258
1.09878	0.27797		0.126431	0.490679
0.478704	0.242435		0.528925	0.398028
0.594389	0.330961		0.924151	0.541701
0.788172	0.21136		0.763872	0.331596
0.524704	0.463978		0.681337	0.0814757
0.387361	0.710414		0.714776	0.109402
0.891071	0.223837		0.440182	0.168576
	0.113823			0.354487
	0.0881994			0.147026
	0.135294			0.118479

## Sheet: Fig. 8
Fig.8b					Fig.8d
KAT8					CDX2
sh-NC	sh-KAT8	sh-KAT8+EX527			sh-NC	sh-KAT8	sh-KAT8+EX527
0.989544	0.586634	0.54413			1.10504	0.45331	0.977851
0.984732	0.643586	0.527253			0.888661	0.510626	0.905976
1.02572	0.592673	0.529155			1.0063	0.296426	1.19694
									Fig.8j								Fig.8k
Fig.8f
									CDX2 positive cell				organoid diameter				Con	RPL	RPL+EX527
organoid forming effiency				organoid diameter					Con	RPL	RPL+EX527		Con	RPL	RPL+EX527		11	4	7
sh-NC	sh-KAT8	sh-KAT8+EX527		sh-NC	sh-KAT8	sh-KAT8+EX527			24.4604	9.83607	17.3913		563.839	103.968	330.772
40	7	26		222.346	135.982	178.086			28.125	2.08333	18.4466		481.709	74.444	278.049
39	13	21		152.528	319.55	177.932			23.1579	5.71429	15.2381		402.462	99.656	204.879
46	10	25		96.581	129.365	152.528							326.683	163.97	218.738
46	8	22		86.384	123.284	267.078							363.19	117.121	199.451
48	12	21		77.336	102.907	165.635							462.177	134.154	147.033
				203.805	215.325	193.87							628.627	156.96	125.926
				67.077	79.78	119.441							425.394	68.293	120.584
				324.661	75.541	208.594							666.255	155.556	232.479
				163.635	76.264	145.909							308.098	162.626	179.161
				246.234	82.817	122.614							215.707	92.815	193.162
				162.626	110.119	274.174							299.611	229.749	106.058
				222.839	78.742	133.333							351.364	215.325	122.614
				126.144	84.457	133.539							525.456	199.451	204.342
				86.384	84.457	297.958							232.597	189.288	145.909
				86.701	61.083	97.429							394.892	74.444	179.314
				112.826	78.742	115.707							521.736	142.484	216.342
				106.058	70.273	167.119							253.372	92.815	178.394
				226.744	103.968	209.12							487.146	148.333	180.382
				143.061	75.541	93.697							344.663	119.441	189.722
				244.557	59.72	220.238							609.617	100.752	205.814
				84.457	72.955	187.394							449.966	96.581	211.857
				74.444	70.273	129.577							195.561	88.889	274.074
				88.889	248.342	136.184							219.864	152.528	269.634
				110.119	99.381	117.121							142.484	110.119	278.345
				109.369	131.885	117.121							483.699	149.071	156.259
				139.763	83.805	113.069							348.148	165.635	115.232
				283.908	145.532	203.4							298.234	76.264	206.612
				168.915	96.581	119.441							246.234	76.264	217.858
				215.325	62.854	156.259							303.794	111.358	222.839
				294.997	102.907	204.879							96.296	192.735	244.444
				134.154	89.197	141.518							408.685	110.119	140.546
				126.144	110.119	182.949							314.27	100.752	319.293
				180.838	78.742	261.891							312.607	86.384	148.333
				198.762	69.881	126.144							360.764	99.656	228.191
				199.451	117.121	146.659							415.079	119.441	172.769
				176.072	99.656	135.982							276.565	104.757	228.672
				225.288	90.419	182.198							421.181	121.491	179.008
				214.815	129.577	126.144							424.038	105.279	99.656
				164.471	175.604	200.137							475.519	121.491	120.584
				212.116	84.457	111.358							475.576	61.083	99.381
				204.879	92.815	168.915							311.464	220.984	105.279
				59.72	72.955	172.928							374.862	231.889	118.519
				209.12	106.831	209.12							416.465	99.381	303.794
				134.154	120.584	195.701							521.894	282.066	235.411
				106.058	68.293	200.137							441.782	123.284	196.82
				213.662	140.741	183.996							679.102	169.239	145.909
				195.561	99.381	477.591							524.202	99.656	252.83
				164.471	89.197	113.069							531.065	119.67	131.885
				197.654	93.697	123.284							568.829	103.968	499.767
				180.23	82.817	283.908							601.872	120.584	156.259
				74.444	61.083	241.168							502.941	284.969	186.514
				103.173	76.264	126.144							271.964	145.909	352.144
				69.881	75.541	265.015							215.961	155.732	179.161
				146.097	136.586	203.4							232.597	109.369	143.826
				268.308	173.403	111.111							213.662	113.069	239.111
				215.707	75.541	305.415							199.451	89.504	548.148
				260.947		74.074							145.532	164.471	117.121
				158.525		179.314							155.732	155.732	382.684
				148.148		157.484							113.069	268.512	409.087
				210.819		141.518							845.386	172.928	356.326
				237.5		199.313							348.148	152.708	182.198
				192.307		176.072							406.058	158.352	229.749
				154.138		140.546							555.309	124.171	326.262
				306.67		174.35							337.83	195.561	136.184
				267.693		127.442							418.24	117.121	740.157
				208.726									719.129	96.581	609.847
				171.814									276.565	118.519	430.65
				198.762									373.028	96.296	161.971
				152.708									262.519	84.457	239.341
				129.577									440.476	113.069	192.307
				173.561									591.898	73.33	261.891
				72.955									305.415	136.184	117.121
				259.153									309.431	119.67	277.654
				148.333									342.027	331.683	133.539
				209.644									427.453	91.625	133.333
				165.635									466.431	145.532	119.441
				265.533									466.196	193.87	668.557
				156.259									480.626	127.872	356.172
				181.595									533.59	115.707	385.826
				171.013									304.065	129.577	318.605
				156.96									251.525	86.384	264.394
				133.539									454.455	191.163	581.611
				109.369									305.146	119.441	287.652
				168.915									269.634	157.484	232.007
				151.082									310.935	200	283.037
				100.752									360.764	74.444	328.024
				185.185									245.452	125.926	183.249
				133.539									171.013	129.577	496.904
				257.134									214.815	188.562	210.558
				176.694									96.581	136.184	210.558
				225.288									140.546	149.989	289.742
				187.541									201.231	145.532	288.223
				382.397									91.625	115.707	170.531
				363.265									163.131	94.861	225.653
				125.926									839.23	154.671	235.411
				298.142									303.794	112.094	274.973
				131.05									265.533	100.752	260.947
				304.516									628.888	235.411	200.548
				173.403									221.975	134.154	237.153
				182.949									202.319	167.938	169.239
				235.411									78.742	69.881	145.909
				172.292									311.199	68.293	308.721
				89.504									669.992	152.708	89.197
				356.172									503.758	152.708	106.058
				164.471									277.358	133.539	104.757
				86.384									305.146	178.086	112.826
				115.232									86.701	83.805	142.484
				94.861									363.643	161.78	129.577
				225.774									308.721	91.625	123.284
				350.113									217.858	79.78	126.144
				99.381									259.259	111.111	137.786
				100.752									403.007	106.058	151.082
				123.284									348.227	73.33	131.05
				172.292									273.272	129.365	142.484
				304.516									268.41	147.033	151.987
				178.086									500.315	141.518	123.284
				166.461									536.82	185.185	121.491
				230.702									401.506	140.546
				220.984									711.42	129.365
				228.672									199.313	70.273
				290.404									337.342	113.069
				207.54									574.014	148.148
				346.331									325.926	114.994
				288.128									628.932	228.191
				89.197									333.662	113.312
				168.915									176.072	155.732
				93.697									500.754	96.581
				167.938									506.366	173.561
				89.197									132.508	125.926
				265.533									131.05	140.936
				322.711									357.479	225.774
				255.743									242.642	125.926
				148.148									392.033	115.707
				152.708									329.026	96.296
				151.082									155.732	105.279
				147.033									226.744	115.944
				148.148									312.519	125.926
				90.115									185.777	84.457
				222.839									142.484	103.968
				152.528									147.033	103.704
				205.814									74.074	142.484
				246.234									171.013	113.069
				215.325									137.786	105.279
				286.122									136.184	83.805
				181.595									378.938	63.289
				252.83									524.463	104.757
				136.184									254.561	89.197
				328.107									236.69	120.584
				136.586									630.805	118.75
				179.314									581.092	127.442
				143.061									684.775	92.815
				193.87									267.591	127.442
				156.96									438.291	121.491
				103.704									96.581	173.561
				86.384									171.814	252.83
				90.115									126.144	211.857
													852.624	102.907
													348.699	129.365
													348.699	197.237
													629.325	103.173
													223.944	175.604
													623.324	177.932
													700.225	192.307
													267.181	120.584
													248.342	185.777
													514.268	162.457
													268.41	318.605
													309.076	142.484
													241.849	159.904
													246.234	218.738
													347.201	246.234
													325.926	133.539
													262.728	135.173
													163.131	156.96
													636.908	102.907
													163.635	141.518
													314.27	162.626
													377.778	125.926
													599.68	102.907
													538.657	142.484
													100.752	129.365
													159.904	141.518
													149.989	132.508
													209.12	99.656
													202.319	162.457
													163.635	76.264
													126.144	96.296
													106.058	98.827
													109.369	175.604
													904.098	156.259
													149.806	179.314
													253.372	148.887
													881.762	404.162
													355.633	224.189
													529.668	102.907
													214.942	100.752
													249.883	110.345
													357.786	52.154
													249.883	57.271
													228.191	68.118
													298.602	88.814
													719.129	52.154
													314.27	57.271
													423.261	70.88
													427.325	87.727
													318.605	96.747
													332.014	63.246
													777.213	119.441
													624.555
													341.063
													309.431
													386.678
													296.481
													452.58
													312.607
													134.154
													457.883
													276.565
													157.135
													106.058
													414.087
													418.043
													805.23
													230.702
													662.746
													216.342
													227.228
													304.516
													438.291
													358.016
													430.969
													326.683
													258.73
													411.628
													338.154
													624.511
													764.795
													281.481
													756.608
													311.552
													305.056
													422.287
													432.747
													743.735
													472.509
													271.964
													214.942
													305.954
													269.634

## Sheet: Supplementary Fig. 2
Supplementary Fig.2a									Supplementary Fig.2d
Kat8									pH3
kat8f/f	Kat8d/d								kat8f/f	Kat8d/d
1.03666	0.184029								8.45	3.1
1.11503	0.16995								6.45	1.8
0.84831	0.0995595								6.1	1.5
Supplementary Fig.2b
	Kat8f/f			Kat8d/d
D1	20000	15000	18000	22000	21000	19000
D2	110000	150000	140000	143000	112500	130000
D3	247500	342500	343000	130000	82500	112000
D4	645000	790000	689000	102500	75000	86200
D5	910000	800000	863000	50000	72500	86200

## Sheet: Supplementary Fig. 6
Supplementary Fig.6d					Supplementary Fig.6e
orgaonid diameter					organoid forming effiency
DMSO	Ex527				DMSO	Ex527
300.182	136.181				56	59
186.716	150.184				39	51
259.053	166.871				45	48
164.856	189.969				51	44
134.535	242.164				56	51
158.659	309.589
247.059	257.003
148.693	332.488
250.306	320.461
226.969	174.697
193.599	179.725
246.382	297.199
247.284	285.734
277.728	163.669
303.87	184.767
180.498	206.408
153.122	149.998
144.128	242.164
179.104	202.045
137.605	186.567
250.306	143.354
213.438	190.262
290.662	156.894
223.881	164.349
132.869	134.535
243.082	187.163
259.59	224.005
185.369	233.261
174.218	203.007
164.856	186.716
206.947	247.284
186.567	308.508
229.894	207.886
138.814	134.328
120.332	215.257
132.028	128.393
238.923	229.894
278.629	252.521
240.896	153.122
179.104	142.574
212.392	170.175
160.751	190.262
212.392	187.014
241.704	292.667
157.426	166.871
180.498	130.544
279.428	197.021
207.35	174.697
213.829	183.558
270.413	120.332
166.871	259.912
231.704	149.254
164.349	112.189
164.349	170.175
179.415	276.22
172.289	221.882
147.754	176.914
158.307	250.306
167.703	314.851
163.669	194.603
115.852	127.741
197.021	134.328
174.697	349.394
209.088	194.603
254.717	384.165
364.145	311.74
360.456	130.33
308.959	201.631
170.502	148.693
219.484	170.339
355.478	322.195
167.703	222.633
228.314	114.157
172.289	137.2
178.013	105.538
158.659	287.967
144.899	334.158
142.574	180.498
170.502	200.8
187.163	192.589
164.349	261.301
206.408	311.83
238.105	168.861
155.825	137.605
346.272	231.824
344.983	194.603
165.699	148.13
159.708	240.896
329.121	197.021
219.484	206.947
246.382	233.738
171.804	136.181
348.436	127.085
308.237	149.998
191.284
286.026
211.209
194.603
275.21
325.377
195.887
337.145
255.263
203.692
170.175
148.13
